# Supplementary material for: C3a/C3aR Affects the Propagation of Cryptosporidium parvum in the Ileum Tissues of Mice by Regulating the Gut Barrier, Cell Proliferation, and CD4+ T Cell Main Effectors
Source: Animals (Basel). 2023 Feb 24;13(5):837. doi: 10.3390/ani13050837 (PMC10000055; doi:10.3390/ani13050837)
Supplement: Supplementary file 1 [file animals-13-00837-s001.zip]

Archive with 1 entries (1 files):
- animals-2141793-supplementary.pdf
